# Supplementary material for: Clinical impact of pathology-proven etiology of severely stenotic aortic valves on mid-term outcomes in patients undergoing surgical aortic valve replacement
Source: PLoS One. 2020 Mar 10;15(3):e0229721. doi: 10.1371/journal.pone.0229721 (PMC7064191; doi:10.1371/journal.pone.0229721)
Supplement: S1 File — (XLSX) [file pone.0229721.s001.xlsx]

## Sheet: N201demo
Grouporiginal	no	AAAgroup	Euro2	gendermale	ageatope	ageatenrol	NYHA	Asymp	sx	ACT	height	BW	BMI	eGFR	eGFR60	eGFR30	CCr	BSA	LVDd	LVDs	IVS	PW	LAD	AOD	IVC	FS	AR3	AVACWbase	AVAindbase	Peakvbase	PeakPGbase	MeanPGbase	MR	MR3	MS	MS3	TR	TR3	TRPG	PAP	E	ea	DecT	Eprime	HR	SV	LVOT	LVVTI	LVEF
B	10	Congenital	5.09	0	80.8247	80.7836	1	1	4	2	141	41.4	20.9426	25.884	1	1	36	1.26148	38	23	9.6	9.7	23	37	18	38.9	0	0.51	0.404287	4.1	69	42	2	0	0	0	3	1	40	45	66	0.7	178	4.34	84	48	15	27.2	70
C	11	Degenerative/Calcified	1.51	0	81.5288	78.5342	2	0	2	1	143	44	21.6	47.454	1	0	66	1.27	39.7	25.4	8.6	8.7	40.5	26.9	14	36.0202	0	0.65	0.511811	3.66	53.54	30	2.5	0	0	0	2	0	17.7	22.7	88	0.86	263	5.4	55	58.4	17.2	25.1	66.2291
B	14	Congenital	1.86	0	69.8959	69.8356	1	1	0	2	151	39	19.4	25.165	1	1	35	1.29	38.7	24.6	10.4	9.64	29	30	9.8	36.4341	0	0.65	0.503876	4.86	94	47	2	0	0	0	2	0	20	25	87	1	156	7.41	63	66	18	26	66.8637
C	28	Degenerative/Calcified	4.05	0	80.7836	80.7342	3	0	4	2	143	45	21.4031	17.256	1	1	24	1.33651	45.3	30.7	9.38	10.5	48.8	31	14.5	32.2296	0	0.71	0.531233	4.46	80	50	2.5	0	0	0	2	0	26	31	107	0.9	117	5	59	88	20	27.9	60.5664
C	34	Degenerative/Calcified	1.85	1	65.6877	65.6767	2	0	3	2	151	45.5	20.0348	0.719	1	1	1	1.38087	47.1018	31.9955	13.4593	11.0592	42.5	29.9029	21.5	32.0716	0	0.44	0.318639	6.01686	144.81	87.5092	2	0	0	0	1	0	30.255	35.255	123	0.85	197	2.4	64	66.2	16.69	24.7	60.8314
R	35	A.Post-inflammarotry	10.69	0	79.3151	78.8904	2	0	4	4	149	52.9	26.9898	26.603	1	1	37	1.39565	36.9429	24.9262	10.9474	10.8737	59.7	31.5	18.9	32.5278	0	0.793826	0.568784	2.60889	27.2251	17.2563	3	1	0	0	2	0	76.39	81.39	146		307	2.2	43	56.7	18.8	20.4	61.7389
C	37	Degenerative/Calcified	4.55	0	75.5589	75.4795	4	0	3	2	148	48	21.3333	15.099	1	1	21	1.40786	38	24	11.8	14.7	40	32.7	10	36.8421	0	1	0.710297	3.7	55	31	1	0	3	1	1	0	28.9	33.9	128	0.68	271	2.6	91	72	18	28	67.4588
C	38	Degenerative/Calcified	5.58	0	76.4247	73.3123	3	0	4	3	150	47	20.3428	24.446	1	1	34	1.40878	46.2	27	11	11.2	51.9	27.3	13.9	41.5584	0	0.49	0.347818	4.18	69.8	42.5	2.5	0	2	0	2	0	39.7	44.7	169		214		69	49	16.4	16.6	72.5253
C	39	Degenerative/Calcified	4.64	0	85.4	85.1699	2	0	2	2	151	47.8	21	9.347	1	1	13	1.41	35.2023	21.2769	11.8988	10.5551	35.1	30.3192	10.5	39.5582	0	0.44	0.312057	6.05674	146.736	83.1976	2	0	1	0	2	0	34.3	39.3	100	0.51	395		84	63.4	14	41.07	71.1282
C	41	Degenerative/Calcified	4.05	0	81.4027	79.1425	1	1	0	1	149	49	21.9531	20.132	1	1	28	1.41613	41.2	27.9	11.6	10.3	41.8	31.2	10.1	32.2816	0	0.79	0.557857	2.96	35	19.8	2	0	0	0	2	0	31.8	36.8	51	0.48	488	3	89	45.6	16	22.7	60.9877
C	46	Degenerative/Calcified	1.96	0	80.3753	80.3233	2	0	3	2	145	54	28	46.016	1	0	64	1.44	43.5	24	9.95	9.82	47	28	13.6	44.8276	0	0.48	0.333333	5.3	112	69	2	0	0	0	2	0	30	35	102	1.1	197	4.15	58	69	17	30.6	76.3828
B	47	Congenital	0.56	1	51.4712	51.4603	2	0	2	2	160	50	19.7	63.272	0	0	88	1.45	43.7	29.7	10.6	10.3	30	36	17.8	32.0366	0	0.41	0.282759	5.76	133	83	2	0	0	0	2	0	19	24	59	1.1	174	5.5	73	55	22	15.9	60.4233
C	48	Degenerative/Calcified	1.65	0	80.474	80.3918	2	0	1	2	142	60	29.9	43.859	1	0	61	1.45	38.6469	24.184	11.8213	11.3736	29.9	29.9029	15.3	37.423	0	0.66	0.455172	3.99393	63.8059	38.1119	1	0		0		0			45	0.5	194	2.5	91	48.5	14.67	28.7	68.1404
C	52	Degenerative/Calcified	2.3	0	81.7918	81.726	3	0	3	2	157	52.3	21.16	43.859	1	0	61	1.47	38.7	25.9	10	9.6	29.6	37.5	18.3	33.0749	0	0.72	0.489796	3.76	56.6	35.2	2	0	0	0	2.5	0	28.3	33.3	64.8	0.75	275	5.3	55	64.8	18.4	24.4	62.3354
C	56	Degenerative/Calcified	1.75	1	63.3699	63.0986	1	1	6	4	159	50	19.5312	0.719	1	1	1	1.50112	48.8	31.9	10.5	10.2	38.9	35	14.6	34.6311	0	0.58	0.386378	4.65	86	49	2.5	0		0	2.5	0			186	1.48	358		64	66	16	32.6	63.6226
C	57	Degenerative/Calcified	0.77	0	69.8247	69.726	1	1	0	2	147	57.3	25.9837	61.115	0	0	85	1.5069	45.7	28	7.21	7.79	37	28	15	38.7309	0	0.71	0.471167	4.18	70	42	2	0	0	0	1	0	29	34	83	0.7	291	6.6	70	69	19	24.4	69.1713
C	59	Degenerative/Calcified	1.53	0	72.0658	71.2438	2	0	2	1	147	61	27.8488	46.735	1	0	65	1.54373	51.7497	32.5236	12.1666	11.5306	51.3	29.5146	12.1	37.1521	0	0.79	0.511748	4.00058	64.0187	36.2913	2	0	3	1	2	0	35.69	40.69					62	74	20.64	22.2	66.7323
C	61	Degenerative/Calcified	6.74	1	75.4274	74.1479	2	0	2	1	155	55	22.0317	33.074	1	0	46	1.54898	39.4	20.9	10.2	9.57	36.6	31.5	17.5	46.9543	0	0.69	0.445453	2.65	28.1	17.2	1	0	0	0	2	0	28.9	33.9									78.9238
B	65	Congenital	2.23	1	68.4384	68.5479	3	0	3	2	164	52.5	19.4012	43.859	1	0	61	1.5637	51.6	41.2	11.5	12.4	40	30	16	20.2	0	0.6	0.383705	5.82	135.5	85.9	3	1		0	2	0	27.9	32.9					87				41
C	68	Degenerative/Calcified	2.17	1	78.1178	78.1096	2	0	2	2	155	60.1	24.9191	30.198	1	0	42	1.5885	47.1282	28.5255	11.2462	10.7706	40.8	34.425		39.4725	0	0.813788	0.5123	4.71826	89.0478	48.4106	1	0		0	1	0			46	0.55	196	4	83	69.7	18.4	26.3	69.9718
C	69	Degenerative/Calcified	1.76	0	79.2274	76.811	2	0	0	1	148	68.6	31.2	55.363	1	0	77	1.59	46.3	30.1	10	9.7	43.8	32	15.3	34.9892	0	0.75	0.471698	3.71	55	31.3	2	0	0	0	2	0	31	36	89	0.73	321	3.6	48	72.7	17.6	29.8	64.2962
C	71	Degenerative/Calcified	0.95	1	69.7589	69.7425	2	0	2	2	160	62	24.1	56.082	1	0	78	1.6	46.3401	33.1424	9.81823	9.81823	39.7	33.9		28.4802	0	0.813232	0.50827	3.19216	40.7596	20.6628	2.5	0	0	0	0	0			51	0.62	227	6	76	46.7	19	15.8	54.9677
C	73	Degenerative/Calcified	1.51	1	74.9068	73.8274	2	0	2	3	157	60.5	24.5446	51.768	1	0	72	1.60561	42.7	23.6	14.1	14.4	43.4	32.8	11.4	44.7307	0	0.63	0.392375	5.264	110.8	60	2	0	0	0	2	0	28.6	33.6	110	0.93	263	4	57	70.7	16.3	33.8	60.1
B	77	Congenital	0.96	1	62.8438	62.7479	3	0	3	2	161	60.7	23.5	38.107	1	0	53	1.7	45.1595	33.5523	15.2322	16.7541	31.469	37.6637	14.5	25.7025	0	0.492078	0.301888	5.19542	107.97	60.2208	0	0	0	0	0	0			66.7	0.72	170	3	70	59.817	20.1	19.05	50.7155
B	78	Congenital	4.13	1	84.7041	84.6137	2	0	3	2	157	65	26.3702	33.074	1	0	46	1.65532	51.4289	38.7165	10.3566	9.96154	50.3	37.1359	18.2	24.7184	0	0.56	0.338303	4.09693	67.1394	43.9994	2.5	0	0	0	2.5	0	33.2	38.2	102		147	5	122	47.3	21.1	13.6	48.6876
C	82	Degenerative/Calcified	1.27	0	75.6301	75.5671	2	0	3	2	147	76.6	35.2	70.462	0	0	98	1.67	51.1971	34.7441	12.258	11.37	48.9	32.7427	10.9	32.1367	0	0.68	0.407186	5.25418	110.426	69.1915	2.5	0	0	0	2	0	38.7452	43.7452	128	1.18	260	3.8	67	95.5	21.68	25.8	59.1897
C	84	Degenerative/Calcified	0.84	1	68.6466	65	2	0	2	1	159	66	25.7812	52.487	1	0	73	1.68912	38.298	25.6287	10.7682	10.5894	33.58	29.4513	18.08	33.0807	0	0.885482	0.524228	2.83913	32.2427	18.2247	0	0	0	0	1	0			79	0.78	211	4	81	47.63	19.42	16.1	62.3821
C	85	Degenerative/Calcified	1.87	1	79.2849	79.2247	3	0	3	2	159	71	28.1	44.578	1	0	62	1.69	51.9917	37.5316	16.5758	15.6265	51.4513	32.4956	22.03	27.8122	0	0.460426	0.272441	5.92235	140.297	86.5546	2	0	0	0	1	0	19.8	24.8	91	0.92	126	3.1	75	66	17.04	29	53.5422
C	89	Degenerative/Calcified	0.95	1	67.6301	67.1699	2	0	2	2	163	69.7	26.2	43.14	1	0	60	1.71	46.1332	30.8555	10.583	10.1354	48.2	31.068	15.7	33.1164	0	0.79	0.461988	3.34021	44.628	24.0152	2	0		0	1	0			76	0.72	182	3	63	59.9	17.46	25.03	61.7474
B	90	Congenital	1.99	1	44.9452	44.8932	2	0	3	2	161	67.8	26.2541	81.966	0	0	114	1.71396	59	55	10	13	59	22	28	6.77966	0	0.37	0.215874	4.9	96	61	2	0	0	0	2	0	64	69	101		97	3	104	33.78	21.9	8.93	22
C	91	Degenerative/Calcified	0.75	0	58.9589	58.7973	1	1	0	2	164	69.1	25.7	76.933	0	0	107	1.75	45.4	28.3	10.7	9.9	37.9	31.6	14.6	37.6652	0	0.5	0.285714	5.12	105	64.5	2	0		0	2.5	0	42.8	47.8					59	66.1	18.2	25.4	67.8597
C	92	Degenerative/Calcified	1.35	1	78.2877	74.9781	2	0	3	1	167	69	24.7409	49.611	1	0	69	1.77561	48.7	30.1	9.8	10.1	39	37	12	38.193	0	0.87	0.489974	3.54	50.1	28.6	1	0		0	1	0	18	23									68.2715
C	96	Degenerative/Calcified	2.92	0	78.6521	77.9397	2	0	4	1	148	52.1	24	47.454	1	0	66	1.44	43.7	34.7	9.3	9.39	33	31	10.9	20.595	0	0.81	0.5625	3.34	45	27	1	0	0	0	1	0	20	25	31.6	0.35	196	2.8	103	57	21	16.5	42
C	104	Degenerative/Calcified	2.89	1	83.4877	82.9945	3	0	1	1	154	62	26.1427	30.198	1	0	42	1.62	45.2	32.2	10.1	8.53	41	32	14.8	28.7611	0	0.74	0.45679	3.17	40	26	2	0		0	1	0			80	0.8	224	4	57	57	19	19.9	58
C	114	Degenerative/Calcified	6.64	0	73.3342	71.4685	2	0	3	1	149	45	20.2694	24.446	1	1	34	1.36	43.5	30.7	8.3	7.8	40	30.1	15.6	29.4	0	0.74	0.544118	4.13	67	41	2.5	0		0	1	0			99	0.75	214		74	63	19	22.23	57
C	115	Degenerative/Calcified	3.89	0	83.9507	83.8603	1	1	0	2	141	50	25.1496	33.793	1	0	47	1.37	46.4	31.8	10.3	10.4	38.7	30.8	12.8	31.4655	0	0.3	0.218978	5.79	134	83.7	3.5	1		0	3	1	73.1	78.1	109	1.8	138	3.2	73	45.5	16.7	20.7	59.3869
C	116	Degenerative/Calcified	1.96	0	80.0877	78.1507	1	1	0	1	151	48	21.0517	40.264	1	0	56	1.4	55.8	37.7	8.3	8.8	49.7	27.2	20.4	32.4373	0	0.82	0.585714	3.277	43	20.3	3.5	1	0	0	2.5	0	45.9	50.9	118		171		59	52.8	17.1	23	64.2
C	117	Degenerative/Calcified	5.93	1	83.6301	83	2	0	3	1	162	61.5	23.4339	33.793	1	0	47	1.65	46.7268	31.731	8.77096	8.87559	40.4956	32.5664	15.3	32.0924	0	0.49	0.29697	4.76139	90.6833	60.439	2	0		0	2	0							48	74.5	20	23.7	60.2588
B	130	Congenital	0.78	1	62.4301	60.0712	2	0	2	1	165	52	19.1001	57.52	1	0	80	1.67	43	27.9	9.7	9.2	30.9	37.6	10.2	35.1163	0	1	0.598802	3.96	62.7	34.1	1	0	0	0	1	0			75	1.15	229	6.6	64	83.8	21.9	22.4	64.7374
C	135	Degenerative/Calcified	5.59	1	69.1315	67.8822	2	0	2	1	164	54	20.0773	28.76	1	1	40	1.58	44.8	28.6	11.3	10.8	52.6	34.2	26	36.1607	0	0.48	0.303797	3.89	60.5	34	2	0	2	0	3	1	31.6	36.6					70				65.9696
C	139	Degenerative/Calcified	1.65	0	82.4548	80.8301	2	0	7	1	145	44	20.9275	43.859	1	0	61	1.4	39.1321	25.0209	9.80425	9.758	28.885	26.3363	39.1	36.0605	0	0.76	0.542857	3.62307	52.5065	28.9195	2	0	0	0	2	0	28.6	33.6	80	0.85	175	5.19	75		17		66.3351
B	141	Congenital	1.97	1	80.6137	79.8164	1	1	0	6	170	73	25.2595	47.454	1	0	66	1.84	43.1	27.4	12.2	11.4	27.7	44.3	17.8	36.4269	0	0.67	0.36413	3.98	63.5	36.7	1	0	0	0	1	0	27	32	47	0.6	326	2.3	72	61.5	24.3	13.7	66.4587
C	145	Degenerative/Calcified	5.12	1	71.6411	70.3014	2	0	3	6	163	82	30.863	28.76	1	1	40	1.88	52.3	32.8	11.3	11.2	46	34	17.4	37.2849	0	0.68	0.361702	3.86	60	34	2.5	0	0	0	1	0			80	1	280	5.81	56	65	17	28.6	55
R	146	A.Post-inflammarotry	1.91	0	81.1671	79.9014	2	0	7	1	153	49	20.9321	37.388	1	0	52	1.48	42.8308	27.0658	9.1777	8.65282	49.51	29.4903	23.7	36.8075	0	0.9	0.608108	2.54145	25.8359	13.8163	2	0	3	1	4	1							65	45.9	19.68	15.1	66.975
C	148	Degenerative/Calcified	6.27	1	76.1041	75.4959	1	1	0	6	160	48	18.75	28.76	1	1	40	1.48	42.2	26.6	9.76	9.32	42	30	13.3	36.9668	0	0.55	0.371622	4.62	85	55	2.5	0		0	2.5	0	28	33					60	70	21	20.2	67.2346
C	150	Degenerative/Calcified	1.4	0	78.8521	78.0658	1	1	0	1	155	65	27.0552	49.611	1	0	69	1.64	52.3	32.6	10.3	10.3	50	33	14.8	37.6673	1	0.86	0.52439	3.96441	62.8662	39.9	2.5	0		0	2	0	20	25	76	0.67	115	5.1	63	98.8	18	38.8	67.3521
C	151	Degenerative/Calcified	1.03	0	69.3397	67.3342	1	1	0	6	162	47	17.9089	42.421	1	0	59	1.48	42.8	26.9	8.87	8.78	40.5	26.7	10.2	37.1495	0	0.755	0.510135	4.08	66.6	41.4	1	0	0	0	1	0							65				67.4175
C	154	Degenerative/Calcified	3.75	0	81.3781	81.2904	1	1	0	1	149	43	19.3685	22.289	1	1	31	1.37	40	25.1	12.4	11.4	44.3	31.4	15.2	37.1795	0	0.62	0.452555	3.74	55.8	29.7	1	0	0	0	2	0	27.6	32.6	87	0.6	287	4.6	67	77.5	17.9	30.5	67.7965
B	157	Congenital	1.13	1	67.1315	63.8329	1	1	0	1	167	78	27.968	56.082	1	0	78	1.86	49.3441	30.5033	9.83384	9.17997	40.9978	40.3471	15.8	38.1825	0	0.97	0.521505	3.53258	49.9164	29.1353	2	0		0	1	0			122	0.98	318	5.71	53	82.05	19.73	26.8	68.211
B	158	Congenital	4.44	0	75.8356	75.1973	1	1	0	1	160	50	19.5312	53.206	1	0	74	1.5	48.3	29.8	10.7	9.6	61.1	34.5	21.6	38.3023	0	0.51	0.34	4.636	86	51.6	2	0	1	0	3	1	41.7	46.7	215		230		67	55.9	18.5	20.8	68.4381
C	160	Degenerative/Calcified	12.02	0	83.6137	82.5589	3	0	3	6	152	42	18.1787	17.256	1	1	24	1.36	45.2	27.9	7.9	8.1	52.3	27.3	27.7	38.2743	0	0.91	0.669118	3.36	45.1	26.1	2.5	0	3	1	2	0	43.8	48.8					60	69	19.2	23.8	68.6429
C	165	Degenerative/Calcified	1.35	0	74.9534	73.2219	2	0	3	1	153	63	26.9127	43.14	1	0	60	1.83	48.7285	29.7472	10.0349	10.2254	43.41	34.0885	15.19	38.9532	0	0.635883	0.347477	4.0422	65.3577	39.9456	2	0	0	0	2.5	0	20.47	25.47	62	0.76	133	4.35	65	68.4	17.97	27	69.2151
R	167	A.Post-inflammarotry	2.14	1	77.4986	75.6685	1	1	0	1	160	62	24.2188	34.512	1	0	48	1.79	45.9352	28.0329	10.8111	8.97461	46.2	36.3107	17.1	38.9729	0	0.97	0.541899	3.23511	41.8638	23.9908	3	1	3	1	2	0	33.99	38.99					50	84	23.7	19.02	69.4518
R	169	A.Post-inflammarotry	3.02	0	56.2795	52.0356	1	1	0	1	151	50	21.9289	39.545	1	0	55	1.44	48.4	29	10	9.6	56	28	16	40	1	0.69	0.479167	4.57	83.7	51.3	2	0	3	1	2.5	0	36	41					77	66.1	19.2		71
C	170	Degenerative/Calcified	1.74	1	78.9123	74.8	1	1	0	1	155	46	19.1467	5.033	1	1	7	1.42	43.9589	26.4567	10.3225	10.81	39.5	29.9757	16.6	39.815	0	0.83	0.584507	3.93087	61.8071	32.1401	1	0	2	0	1	0	12.18	17.18					68	66.5	17.02	29.5	70.6375
B	171	Congenital	2.63	0	84.5041	81.5123	1	1	0	1	149	47	21.1702	29.479	1	1	41	1.4	44.6	26.8	9.56	9.49	38	32	14.9	39.9103	0	0.96	0.685714	3.34	45	24	2	0	0	0	2	0	23	28	55.8	0.6	370	3.96	64	66	20	21.1	70.7005
R	172	A.Post-inflammarotry	0.59	1	70.5041	66.4493	1	1	0	1	173	75	25.0593	61.115	0	0	85	1.9	49.5	29.5	11.6	11.5	53	34	15.4	40.404	0	0.82	0.431579	3.11	39	24	2.5	0	2	0	2	0	19	24					75	57	17	25	70.9207
C	174	Degenerative/Calcified	1.45	0	74.8795	73.9589	1	1	2	1	145	60	28.5375	50.33	1	0	70	1.51	40.5	24.3	10.6	11.2	40	32	15.1	40	0	0.86	0.569536	3.01	36	18	1	0	0	0	2	0	26	31	72.4	0.7	250	4.47	60	52	17	23	71.1553
C	178	Degenerative/Calcified	1.87	0	85.6849	82.3781	1	1	0	6	137	37	19.7134	36.669	1	0	51	1.23	40	25	9	8	42	26.3	16	38.1	0	0.8	0.650407	3.6	52	31	2	0	0	0	2.5	0	30.5	35.5	69	0.93	297	3.3	56	48	19	28.3	69
C	179	Degenerative/Calcified	2.42	0	81.9534	78.7726	1	1	0	1	146	53	24.864	23.727	1	1	33	1.44	39.8	23.7	10.9	9.2	36.5	25.1	9	40.4523	0	0.61	0.423611	4.19	70.4	44.9	2.5	0		0	2.5	0	22.8	27.8	55	0.57	217	4.2	75	54	16.1	26.5	71.7578
C	181	Degenerative/Calcified	2.31	1	87.1589	84.9479	1	1	2	1	162	62	23.6244	26.603	1	1	37	1.7	45.3	26.6	10.5	10.5	35.5	33.6	17.5	41.2804	0	0.77	0.452941	4.433	78.6	44.3	2	0	0	0	2	0	22.6	27.6	67.4	0.84	238	6.1	47	107	18.7	39.6	72.2711
B	182	Congenital	1.15	0	77.1315	71.4712	1	1	2	1	156	50	20.5457	40.264	1	0	56	1.47	41.2	24.3	9.34	9.44	33	32	11	41.0194	0	0.8	0.544218	3.49	49	25	1	0	0	0	2	0	20	25	60.3	0.6	229	5.87	71	51	18	22.3	72.3033
C	184	Degenerative/Calcified	1.29	0	79.0274	75.8767	1	1	0	1	147	57	26.3779	56.801	1	0	79	1.41	39.3	22.7	9.2	8.9	36.7	31.6	15	42.2392	0	0.72	0.510638	3.98	63.4	42	1	0		0	1	0			62.5	0.52	286	4.8	82	69.6	18.8	25.07	73.8792
C	185	Degenerative/Calcified	5.55	0	87.9616	85.6055	3	0	3	1	133	37	20.917	30.917	1	0	43	1.1	36.6	21.1	14.8	12.2	37.6	30.6	8.7	42.3497	0	0.48	0.436364	5.4	116.9	64.2	2	0	0	0	2	0	25	30	75	0.54	192	9	72	45.3	17.1	19.7	74.2546
C	193	Degenerative/Calcified	1.09	1	78.1205	77.7918	1	1	1	2	161	50	19.2894	40.264	1	0	56	1.5	45.7	26.1	10	9.5	31	28	15	42.9	0	0.68	0.453333	4.5	81	48	2	0	0	0	2	0	22	27	45	0.7	278	7	57	71	19		74.1
R	194	A.Post-inflammarotry	2.8	1	84.1288	82.0055	2	0	2	2	162	56	21.3382	33.074	1	0	46	1.6	50.8	37.6	11	11	54.3	38.7	18	26	1	0.37	0.23125	4.9	95.6	60	3	1	1	0	2	0	48	53	196	1.19	283	4	65	49	15.8	25	53.9
R	198	A.Post-inflammarotry	1.96	0	75.9945	74.4986	2	0	3	1	152	46	19.6936	39.545	1	0	55	1.4	48	30	10	10	64	30	19.5	38	0	0.65	0.464286	3.5	49	23	2.5	0	3	1	3	1	52	57					74	47	15.1		68
C	202	Degenerative/Calcified	1.75	1	64.7068	64.3945	2	0	0	1	160	60	23.4375	30.917	1	0	43	1.6	47	30	13	13.8	43	31	13	35	0	0.75	0.46875	4	63	38	1	0	0	0	1	0	27	32	106	1.68	163	5.1	75	70	18	28	64
C	204	Degenerative/Calcified	2.17	0	66.3452	65.0932	1	1	7	1	150	54	24	73.338	0	0	102	1.5	48	32	10	9.1	39	35	15	33	1	0.83	0.553333	2.8	32	19	2	0	0	0	2	0	22	27					63	58	19	20	61
B	206	Congenital	1.27	1	63.0932	60.4356	1	1	0	1	158	61	24.4352	54.644	1	0	76	1.6	42	25	11.4	11	40	36	17	39	0	0.84	0.525	4.4	78	43	1	0	0	0	2	0	32	37	108	0.93	250	4.8	71	71	21	21	70
C	210	Degenerative/Calcified	1.13	1	83.9973	78.5315	1	1	0	1	151	57	24.9989	40.983	1	0	57	1.57	46	33	9.3	9.4	37	35	17	29	0	0.81	0.515924	3.9	61	35	2	0	0	0	1	0	24	29	78	0.91	239	3.9	54	60	16	28	56
C	212	Degenerative/Calcified	7.15	0	76.4575	76.3589	3	0	3	2	157	44	17.8506	26.603	1	1	37	1.4	43	27	11	10.5	41	26	17	38	0	0.67	0.478571	4.2	69	37	2	0	0	0	3	1	53	58	141	0.96	321	5	98	60	15	34	68
C	215	Degenerative/Calcified	2.12	0	71.9616	67.6712	1	1	2	1	148	73	33.3272	29.479	1	1	41	1.7	44	27	11	10.5	48	26	13	40	0	0.87	0.511765	3.3	42	26	2	0	0	0	2	0	38	43	143	1.55	193	4.5	57	54	18	21.2	70
C	217	Degenerative/Calcified	2.29	0	56.4192	56.389	2	0	3	3	152	65	28.1337	34.512	1	0	48	1.62	50	29	14	13.3	50	27	13	42	0	0.76	0.469136	4.3	74	41	3	1	1	0	2	0	65	70	93	1.57	333	3.5	52	62	17	28.5	73
R	218	A.Post-inflammarotry	6.09	1	84.8055	83.537	1	1	0	1	158	49	19.6283	20.132	1	1	28	1.47	48	36	12.5	11	36	38	8	24	1	0.87	0.591837	3.1	38	22	2	0	0	0	2	0	23	28	51	0.57	182	2.5	71	58	21	17	40
B	220	Congenital	1.99	1	69.6164	69.3123	1	1	2	1	163	53	19.9481	51.049	1	0	71	1.56	41	28	13	11	34	31	10	32	0	0.81	0.519231	5	100	67	2	0	0	0	1	0	32	37	74	0.97	250	6.3	63	94	21	27	68
B	221	Congenital	4.87	1	76.211	75.074	1	1	0	1	161	60	23.1473	13.661	1	1	19	1.63	50	40	11	8	41	40	13	21	0	0.53	0.325153	3.6	52	31	2.5	0	0	0	1	0	22	27	96	1.26	164	3.1	72	46	21	13	44
C	222	Degenerative/Calcified	2.21	0	75.011	71.0904	2	0	3	1	143	38	18.5828	20.132	1	1	28	1.23	52	35	9	9	54	29	13	33	0	0.65	0.528455	3.7	55	29	2.5	0	2	0	3	1	24	29					61	52	17	23	61
C	223	Degenerative/Calcified	1.28	0	63.9315	63.5781	1	1	0	1	148	38	17.3484	7.19	1	1	10	1.26	50	34	14.5	13.1	47	37	14	32.6	1	0.52	0.412698	4.8	93	56	2	0	0	0	1	0						3.9	70	63	20	20	56
C	228	Degenerative/Calcified	0.97	1	69.2247	69.1151	2	0	3	2	160	63	24.6094	49.611	1	0	69	1.7	47	28	9.5	7.8	34	28	15	40	0	0.96	0.564706	4	63	32	1	0	0	0	1	0	23	28	100	0.48	327	4.7	62	102	20	34	71
C	234	Degenerative/Calcified	1.06	0	71.4247	68.2521	1	1	0	1	152	42	18.1787	40.264	1	0	56	1.34	44	26	9	9	38	29	12	41	0	0.81	0.604478	3.5	48	28	2	0	0	0	1	0			89	1	209	5	72	63	20	20	72
R	237	A.Post-inflammarotry	3.28	0	65.2027	63.8959	1	1	0	1	156	47	19.313	43.14	1	0	60	1.43	40	26	8	8.9	40	30	15	35	0	0.76	0.531469	4	62	36	2	0	2	0	2.5	0	28	33					78	67	18	26	65
R	238	A.Post-inflammarotry	6.67	0	71.6575	70.3699	1	1	0	1	150	45	20	40.264	1	0	56	1.4	43	28	9	9	60	26	19	34	0	0.46	0.328571	5.6	124	72	1	0	2	0	3	1	40	45					65	60	17	26	64
R	242	A.Post-inflammarotry	3.38	1	82.4164	79.6	1	1	0	1	149	50	22.5215	28.041	1	1	39	1.4	43	32	11	9.1	33	29	8	27	0	0.44	0.314286	5	98	60	1	0	1	0	2	0	17	22	89	0.71	279	4.4	65	54	19	18	52
B	244	Congenital	0.68	1	58.3205	57.2466	1	1	0	1	155	64	26.6389	48.173	1	0	67	1.6	42	24	14	14	37	38	18	43	0	0.54	0.3375	4.2	70	40	1	0	0	0	2	0	22	27	65	1	238	10	65	48	18	21	74
C	253	Degenerative/Calcified	5.39	0	78.1562	78.0603	2	0	2	2	143	57	27.8742	30.198	1	0	42	1.5	43	28	11	10.5	41	31	9	35	0	0.65	0.433333	4.1	67	38	2	0	0	0	2	0	25	30	89	0.76	230	3.5	61	65	19	23	64
B	267	Congenital	3.9	1	44.5671	44.5452	2	0	1	2	169	76	26	35.231	1	0	49	1.9	54	35	14	13	39	35		36	0	0.48	0.252632	4.8	93	55	1	0	0	0	1	0			49	1.08	208	4.4	64	54	19.3	19	53
C	268	A.Post-inflammarotry	2.83	0	68.9315	67.2027	3	0	3	2	147	48	22	30.198	1	0	42	1.38	46	27	8	8	8	29	8	42	1	0.88	0.637681	3	36	21	2.5	0	3	1	2	0	28	33	116	0.65	674	2.3	66	57	19	28	73
C	271	Degenerative/Calcified	2.1	1	77.211	75.8658	1	1	2	1	152	65	28	42.421	1	0	59	1.6	48	29.8	10.6	10.2	40	36		39	0	0.85	0.53125	4	63	40	1	0	0	0	2	0	30	35	92	0.9	152	3.9	46	84	20	27	69
C	275	Degenerative/Calcified	5.59	0	86.1205	86.0986	2	0	2	2	146	55	25.7	23.008	1	1	32	1.46	43	29	11	9	38	25	17	33	0	0.55	0.376712	4.4	79	50	2	0	0	0		0			87	0.64	243		89	47	18	16	61
C	276	Degenerative/Calcified	2.81	0	81.5973	81.5014	2	0	6	2	145	40	20	0.719	1	1	1	1.36	46	27	14	11	43	33	15	41	0	0.75	0.551471	4.1	66	37	2	0	2	0	2.5	0	35	40	144	1.31	278	4.6	72	62	18	26	71
C	277	Degenerative/Calcified	3.37	1	82.011	81.9425	2	0	3	2	158	55	22	30.198	1	0	42	1.56	50	31	13	13	40	35	9	38	1	0.84	0.538462	4.5	81	45	2	0	0	0	2	0	26.5	31.5	74	104	291	2.4	54	81	21	25	68
C	283	Degenerative/Calcified	1.16	1	83.3726	79.7616	1	1	0	1	149	65	29	50.33	1	0	70	1.6	42	24	9	9	36	34	9	43	0	0.87	0.54375	3.14	40	22	1	0	0	0	1	0			49	0.47	320	3.3	60	61	18	24	75
C	291	Degenerative/Calcified	3.06	0	76.8466	75.5014	1	1	0	1	144	53	25	0.719	1	1	1	1.4	42	27	10	9	38	34	16	36	0	0.84	0.6	2.8	32	19	1	0	0	0	2	0	21	26	70	0.55	491	3.1	71	55	17	24	65
C	293	Degenerative/Calcified	1.44	1	84.0384	83.9123	2	0	3	2	159	58	23	45.297	1	0	63	1.6	43	29	13	12.4	37.6	33		33	0	0.44	0.275	5.5	121	70	2	0	0	0	1	0	20	25	72	0.76	242	4.7	58	62	17	28	62
C	294	Degenerative/Calcified	3	0	83.4	82.7753	2	0	3	1	147	47	22	45.297	1	0	63	1.4	40	23	10	9	36	32	16	41.6	0	0.93	0.664286	3.9	60	34.4	2	0	0	0	1	0			89	0.54	320	4.2	80	68	20.4	24	73
C	300	Degenerative/Calcified	2.01	0	78.5699	77.9781	1	1	0	1	148	45	21	48.892	1	0	68	1.35	40	25	10.5	10	36	32	15	38	0	0.8	0.592593	3.9	60	36	2	0	0	0	2	0	22	27	90	0.74	288	6.5	63	78	19	28	69
R	304	A.Post-inflammarotry	1.57	1	74.0027	73.9397	3	0	3	2	162	74	28	44.578	1	0	62	1.8	60	43	9.4	9.4	72.5	33	22	30	1	0.58	0.322222	5	100	67	4	1	3	1	2.5	0	40	45				5.6	97	62	20.2	19.4	51
C	306	Degenerative/Calcified	1.33	0	77.3507	76.1781	1	1	0	1	144	41	19.8	37.388	1	0	52	1.3	43	27	9.5	9	45	25	11	37	0	0.7	0.538462	4.2	72	44	2.5	0	0	0	2.5	0			144	1.23	221	5.7	61	82	17.2	35	67
C	308	Degenerative/Calcified	10.57	1	55.6712	55.5041	1	1	6	2	152	43	18.7	0.719	1	1	1	1.4	50	40	11	11	39	32	18	20	0	0.5	0.357143	3.8	59	37	2.5	0	0	0	2	0	15	20	82	0.76	251	2.9	73	44	21	13	40
R	315	A.Post-inflammarotry	3.04	0	81.2055	80.2274	1	1	0	1	152	43	18.5	33.793	1	0	47	1.4	42	27.5	9	9	51	29	21	35	0	0.92	0.657143	2.9	34	16	2	0	3	1	4	1	32	37					62	51	20	16.3	64
C	319	Degenerative/Calcified	6.48	0	70.1397	69.6493	1	1	0	1	159	51	20	52.487	1	0	73	1.5	47	27	9	9	47	27	23	41	0	0.67	0.446667	4.8	93	50	2	0	3	1	2	0	36	41					75	69	19	24	72
C	322	Degenerative/Calcified	3.74	0	75.6247	75.4575	1	1	0	2	144	51	25	25.165	1	1	35	1.4	41	20	11	8	35	31	7	51	0	0.65	0.464286	4.4	77	49	1	0	0	0	1	0			67	0.62	346	3.5	69	67	20	24	74
C	324	Degenerative/Calcified	5.77	1	69.5315	67.6685	1	1	2	1	160	44	17	0.719	1	1	1	1.42	45	32	11	11	40	30	15	30	0	0.74	0.521127	3	36	25	2	0	0	0	2	0	25	30	105	1.75	211	2.9	60	51	17	22	58
C	332	Degenerative/Calcified	1.34	1	59.8877	59.7534	1	1	2	1	172	61	21	0.719	1	1	1	1.7	49	32	10	10	47	31	19	35	0	0.66	0.388235	3	37	23	3	1	3	1	2.5	0	63	68					73	47	18	21	65
C	337	Degenerative/Calcified	2.45	1	78.2082	77.5178	2	0	3	1	164	66	24	34.512	1	0	48	1.7	37	21	12	12.3	40	30	15.2	42	0	0.81	0.476471	4.5	81	43	2	0	0	0	2	0	21	26	67	0.6	158	3.5	65	66	16	34	74
C	339	Degenerative/Calcified	1.78	1	91.3644	88.6795	1	1	0	1	160	57	22	37.388	1	0	52	1.6	50	33	10.5	10.2	46	32	18	25	0	0.95	0.59375	3.8	59	32	2	0	0	0	1	0	31	36	51	0.6	243	3.4	82	97	22	25	64
C	341	Degenerative/Calcified	4.12	0	74.2658	74.263	3	0	3	2	150	56	25	31.636	1	0	44	1.5	61	55	10	10	56	34	17	10	0	0.85	0.566667	3.6	53	31	2.5	0	0	0	2	0	31	36	86	0.84	200	2.7	58	77	23.7	17.4	31
C	344	Degenerative/Calcified	3.13	0	84.3014	81.211	1	1	0	1	151	37	16	25.884	1	1	36	1.3	41	25	9	9	38	26	17	40	0	0.58	0.446154	4.4	76	46	2.5	0	0	0	2.5	0	36	41	165	1.1	275	7	74	63	16	31	71
C	346	Degenerative/Calcified	2.2	0	78.5973	77.0192	1	1	2	1	150	43	19	0.719	1	1	1	1.4	46	30	10	9.3	43	32	16	34	0	0.84	0.6	4	65	39	2	0	0	0	2	0	29	34	61	0.64	260	5.8	83	81	18.5	31	64
C	347	Degenerative/Calcified	1.61	0	73.7863	73.7452	2	0	3	2	151	56	24	63	0	0	74	1.5	73	43	25	11	11	30	11	43	0	0.53	0.353333	5.4	115	70	1	0	0	0	1	0	27	32	98	0.72	277	3.4	66	66	17	30	68
C	356	Degenerative/Calcified	3.3	1	68.737	67.5178	1	1	0	1	166	64	24	1	1	1	1	1.7	51	33	9.4	10	42	37	20	36	0	0.75	0.441176	3.8	57	34	2	0	0	0	2	0	28	33	121	0.8	338	4.3	62	69	20	22	65
B	357	Congenital	1.16	1	84.0932	79.1534	1	1	0	1	160	60	23.4	46	1	0	64	1.62	45	28	11	11	28	35	19	36	0	0.72	0.444444	4.2	69	38	2	0	0	0	2	0	25	30	58	0.6	246	4.5	71	72	21	21	66
C	358	Degenerative/Calcified	1.63	1	77.6795	77.6247	1	1	1	2	149	43	19	43	1	0	60	1.3	49	38	10	11	40	29	8	21	0	0.42	0.323077	4.5	82	51	2	0	0	0	2	0	22	27	56	0.5	238	2.9	72	42	20	14	43
C	360	A.Post-inflammarotry	2.86	0	77.011	74.5068	2	0	3	1	146	46	22	34	1	0	48	1.4	44	27	11	9	48	31	10	39	0	0.56	0.4	3	35	19	2	0	2	0	1	0	38	43	130	1.2	408	2.8	45	47	14	37	69
C	361	Degenerative/Calcified	1.29	0	79.6795	75.937	1	1	0	1	148	52.3	24	37	1	0	52	1.4	47	28	10	10	50	34	20.5	41	0	0.73	0.521429	3.3	43	25	2.5	0	0	0	1	0			71	0.75	370	3.7	52	58	16	29	72
C	362	Degenerative/Calcified	3.1	1	62.6685	62.5452	3	0	4	2	171	68	23	1	1	1	1	1.8	60	45	10	13	41	33	19	25	0	0.8	0.444444	4.4	78	54	3	1	0	0	1	0	53	58	161	1.2	131	4.3	81	69	21	20	39
C	365	Degenerative/Calcified	4.78	0	73.9205	73.7616	2	0	3	2	141	45	22.5	40	1	0	56	1.3	46	30	16	8	50	29	14	35	0	0.78	0.6	3.2	42	22	3.5	1	0	0	2	0	42	47	179	1.3	530	3.1	62	48	18	19	64
C	367	Degenerative/Calcified	3.92	0	78.326	78.2658	1	1	6	2	147	50	23	1	1	1	1	1.4	47	29	13	12	44	26	13	38	0	0.64	0.457143	2.8	31	17	2	0	0	0	2	0	43	48	78	1.2	200	3.7	59	46	16	25	69
C	372	Degenerative/Calcified	3.37	1	82.8849	81.2247	3	0	3	1	171	68	23	33	1	0	47	1.8	52	32.5	9	9.6	37	36	21	37	0	0.9	0.5	2.9	34	19	2	0	0	0	2.5	0	29	34	82		162		55	53	20	17	58
B	375	Congenital	1.27	1	76.2877	76.2658	1	1	2	2	167	64	23	57	1	0	79	1.7	51	34	12.1	13.5	42	30	23	34	0	0.51	0.3	6.6	172	100	2.5	0	0	0	2.5	0	41	46	101	3.2	174	3.5	53	93	21	27	63
B	384	Congenital	0.53	1	62.4466	62.3671	1	1	0	2	163	67	25	75	0	0	105	1.7	54	38	12	12	36	32	15	28	1	0.87	0.511765	4.3	75	46	2	0	0	0	2	0	22	27	46	0.39	267	3.6	61	99	22	25	55
R	386	A.Post-inflammarotry	9.84	1	72.0849	70.0521	2	0	3	1	145	42	20	52	1	0	72	1.3	41	26.5	11.6	10	44	33.5	16.6	35	0	0.7	0.538462	3.6	51.2	31	2	0	3	1	2.5	0	32	37		59			60	60	18	24.6	65
C	387	Degenerative/Calcified	4.3	0	87.1425	86.5123	1	1	0	1	148	44	20	22	1	1	31	1.3	36	22	17.5	16.8	39	23	14	41	0	0.42	0.323077	6	143	80	2.5	0	0	0	2	0	45	50	70	0.8		2.2	56	55	15	35	72
C	391	Degenerative/Calcified	1.4	0	68.7288	68.6685	2	0	3	2	148	49	23	55	1	0	77	1.4	49	29	10	9	43	33	12	40	0	0.48	0.342857	5.4	115	72	2	0	0	0	2	0	28	33	84	0.6	185	3.1	76	64	20	20	45
C	397	Degenerative/Calcified	2.28	0	67.989	67.9342	2	0	3	2	148	50	22.6	39	1	0	54	1.4	55	40	9	10	59	28	21	26	0	0.71	0.507143	2.8	31	17	3.5	1	0	0	3.5	1	63	68	104		160	5.9	98	36	17	16	51
C	412	Degenerative/Calcified	2.45	0	82.8438	82.7342	2	0	3	2	145	50	23.7	39	1	0	54	1.4	43	28	10.3	10.8	42	31	14.1	35	0	0.46	0.328571	4.1	68	40	3	1	1	0	2	0	50	55	110	0.93	174	3	63	46	15	26	65
R	414	A.Post-inflammarotry	3.06	0	63.1233	63.0767	2	0	3	2	159	56	22	46	1	0	64	1.6	45	26	9.3	9.7	58	29	19	41	0	0.71	0.44375	3.9	58	31	2.5	0	0	0	2.5	0	24	29					68	55	16	27	72
C	424	Degenerative/Calcified	2.4	0	74.4767	74.4658	2	0	4	2	157	49	20	5	1	1	7	1.46	45	29	9.8	9.7	45	30	12	36	0	0.83	0.568493	3.6	50	31	1	0	0	0	1	0	21	26	64	0.7	272	3.5	56	61	19	22	66
C	426	Degenerative/Calcified	6.08	0	84.3425	84.3041	3	0	4	2	150	59	26	35	1	0	49	1.5	55	44	11	9	62	37	17	20	0	0.49	0.326667	4	63	40	2	0	0	0	2	0	28	33	77		157	3.8	67	48	19.2	16.2	38
C	428	Degenerative/Calcified	2.73	1	69.737	69.6192	2	0	3	2	164	51	19	27	1	1	37	1.54	51	38.5	8.8	8.8	61.7	29	20	24	0	0.55	0.357143	3.05	37	24	2	0	3	1	2	0	30	35					49	41	19	15	43
C	430	Degenerative/Calcified	1.03	1	63.7644	63.7178	1	1	1	2	163	56	21	1	1	1	1	1.6	49	30	12	11	41	36	7	38	0	0.78	0.4875	3.7	55	33	1	0	0	0	1	0	23	28	59	0.6		3.3	64	61	20	20	71
B	431	Congenital	5.09	1	62.1945	61.3452	4	0	3	1	166	61	22	53	1	0	74	1.7	70	65	6.5	8.6	49	30	15	8.4	0	0.36	0.211765	3.5	47	28	3.5	1	0	0	2.5	0	59	64	129		106	3.8	96	23	21	7	22
C	440	Degenerative/Calcified	6.11	0	83.5699	83.1863	2	0	2	1	141	48	24	27	1	1	38	1.3	49	33	11	9	46	31	13	33	0	0.51	0.392308	4.61	85	50	2.5	0	0	0	2	0	32	37	106	3.9	90	4.2	67	58	19	20	66
C	441	Degenerative/Calcified	5.85	0	80.0904	79.9836	1	1	0	1	153	51	22	27	1	1	37	1.5	45	31	11	10	40	31	12	32	0	0.72	0.48	3	34	22	2.5	0	0	0	2	0	19	24	83	1.2	206	4.2	66	54	18	21	55
C	446	Degenerative/Calcified	4.38	1	75.7123	75.6356	2	0	6	2	161	59	22.6	1	1	1	1	1.6	59	46	10.5	7.9	50	31	14	22	0	0.89	0.55625	3	34	22	2.5	0	0	0	2	0	26	31	134	1.6	252	4.5	59	69	20	22	38
C	449	Degenerative/Calcified	2.58	0	76.8767	74.474	1	1	0	1	138	40	21	31	1	0	43	1.22	37	21	10	9.7	44	30	8	44	0	0.61	0.5	4.5	79	40	2.5	0	0	0	2	0	29	34	49	0.44	156	4.3	73	74	20	24	76
R	451	A.Post-inflammarotry	4.99	0	66.8137	66.5616	3	0	4	2	150	41	18.3	62	0	0	86	1.32	40.5	30	10	9.3	63	32	18	25	0	0.43	0.325758	4.33	75	47	2	0	3	1	3	1	70	75					111	34	20	11	51
C	452	Degenerative/Calcified	2.56	0	84.074	80.8658	1	1	0	1	141	46	23	22	1	1	30	1.32	35	22	9.1	9	28	26	14	38	0	0.59	0.44697	3.6	50	32	2	0	0	0	2	0	19	24	72	0.57	386	4.2	73	49	16	27	69
B	460	Congenital	2.24	0	79.1753	76.5616	1	1	0	1	143	41	20	37	1	0	52	1.3	36	21.5	8.4	8	37	26	12.8	40	0	0.71	0.546154	3.8	56	33	2	0	0	0	2	0	25	30	111	1.1	180	8.7	66	61	17	29	72
C	471	A.Post-inflammarotry	1.44	1	70.7562	70.7452	3	0	4	2	148	46	21	49	1	0	68	1.4	46	28	9	9	49.5	28	21	40	1	0.71	0.507143	3.7	52	30	3	1	3	1	3	1	44	49					91	56	17	26	71
C	474	Degenerative/Calcified	3.24	0	65.6932	65.6356	1	1	0	2	130	40	24	1	1	1	1	1.2	44	30	12	11	37	35	13	32	0	0.73	0.608333	2.5	24	13	2	0	0	0	2	0	23	28	50	0.71	197	2.9	85	32	15	18	61
R	476	A.Post-inflammarotry	1.64	0	66.1753	64.8055	1	1	0	1	154	49	20	35	1	0	49	1.4	48	30	8.4	8.1	58	31	18	37	0	0.84	0.6	2.7	29	17	2.5	0	3	1	2	0	32	37					44	57	18	22	67
C	477	Degenerative/Calcified	1.48	0	80.9918	80.1808	1	1	0	1	141	63	31	46	1	0	64	1.5	46	30	9.6	9.4	37	29	21	35.4	0	0.93	0.62	3	35	17	2	0	0	0	1	0	19	24	51	0.65	469	4.2	46	62	17	27	65
B	491	Congenital	2.75	1	74.8247	74.7589	2	0	3	2	178	61	19	52	1	0	73	1.78	44	27	10	10	47	37	28	39	0	0.47	0.264045	4	62	29	2	0	0	0	3	1	31.6	36.6					74	60	26.8	11	70
C	492	Degenerative/Calcified	4.19	1	71.074	69.0986	1	1	0	6	163	50	21	1	1	1	1	1.56	51.2	37.3	13.9	13.8	31.3	41.5	7	27.3	0	0.83	0.532051	3.63	53	29	2	0	2	0	2	0	42	47					94	71	24.1	16.6	52.7
C	493	Degenerative/Calcified	1.19	1	76.4603	76.4356	2	0	3	2	156	59	25	43	1	0	60	1.62	47.1	27.6	10.3	10.3	42	36	22.6	41.4	0	0.58	0.358025	3.7	55	31	2	0	0	0	1	0	19	24	66	0.616822	368	3.4	74	48	17	21.1	72.3
B	494	Congenital	1.33	1	80.2411	80.1753	2	0	3	2	164	64.3	23	39	1	0	54	1.74	47.5	29.1	10	10	36.6	36	24	38.7	0	0.69	0.396552	5	101	61	2	0	0	0	2	0	25	30	83	0.83	224	6.5	51	82	20	23.6	69
C	497	Degenerative/Calcified	1.28	1	72.4795	68.0438	1	0	0	1	158	55.3	22	85	0	0	118	1.59	48	26	11	12	38	35	13	46	0	1	0.628931	3	36	18	3	1	0	0	1	0	26	31	137	1.47312	211	5.2	60	74	21	21.5	69
C	498	Degenerative/Calcified	1.48	0	80.1644	80.1068	1	1	0	2	144	47	24	40	1	0	56	1.4	38.5	26	12.4	12	43.2	27	19	32.5	0	0.45	0.321429	4.7	90	58	1	0	0	0	2	0	18	23	56	0.543689	444	4	64	52	14	34	61.5
C	500	Degenerative/Calcified	1.6	0	79.6055	79.537	2	0	3	2	148	50	23.7	38	1	0	53	1.45	40.8	24.8	11.2	11.4	42.3	30	13	39	0	0.68	0.468966	3.64	53	32	2	0	0	0	2	0	25	30	133	0.743017	305	3.1	66	65	16	33	70.2
B	501	Congenital	0.9	1	60.4904	60.3616	2	0	2	2	160	48.8	19	41	1	0	58	1.52	43.3	26.9	8.5	8.5	33.6	32	19	37.9	0	0.81	0.532895	3.55	50.3	32.9	2	0	0	0	1	0	30	35	90	1.125	181	7.3	60	70	20	22	68.3
C	503	Degenerative/Calcified	3.76	0	78.7233	78.5123	2	0	2	2	165	60	21	43	1	0	60	1.7	44.1	26	13	10.3	45	27	12.8	41	0	0.63	0.370588	3.8	58	37.1	2	0	0	0	1	0	29	34	123	0.778481	296	3.5	84	59	19.5	19.6	72.1
B	505	Congenital	1.68	0	74.2822	74.1781	2	0	7	2	149	52	23	38	1	0	53	1.48	41	24.4	10.5	10.5	29.5	37.9	15.8	40.1	0	0.62	0.418919	4.52	81.6	52.7	2	0	0	0	2	0			57	0.76	245	3.6	63	70	22	19	71.2
B	506	Congenital	0.81	0	63.263	63.1945	1	1	1	2	151	54	24	64	0	0	89	1.52	45.6	29.3	8.7	8.4	31.3	26.8	11.7	35.6	0	0.75	0.493421	5.3	112	61.2	2	0	0	0	1	0	28	33	94	0.87037	238	6.4	61	93	21.3	22.6	65.4
C	508	Degenerative/Calcified	1.92	1	64.6959	61.0301	1	1	0	1	160	48	19	1	1	1	1	1.51	46	30	11	12	36	31	12	34.8	0	0.97	0.642384	3.5	49	30	2	0	0	0	1	0	28	33	88	0.637681	312	4.1	70	79	22.5	22	59
C	510	Degenerative/Calcified	1.72	1	83.7836	83.6	2	0	3	2	161	57.5	22	46	1	0	64	1.64	45.6	27.7	9.2	9.7	40	36	14	39.3	0	0.53	0.323171	4.69	88	58	2	0	0	0	2	0	41	46	107	1.22989	163	4.9	62	64	20	21	69.8
C	511	Degenerative/Calcified	3.77	0	84.8411	84.6795	2	0	3	2	135	43	21	24	1	1	33	1.27	48.4	29.4	10.2	10.4	48	31	23.9	39.3	0	0.59	0.464567	4.38	77	44	2	0	0	0	2	0	42	47	164	1.17986	271	4.1	50	70	16	35	69.6
C	515	Degenerative/Calcified	1.65	0	80.0411	79.7918	2	0	2	2	147	39	18.4	50	1	0	69	1.3	38.5	24.6	9.4	9.4	36	29	11	36.1	0	0.48	0.369231	4.5	81	46	1	0	0	0	1	0	20	25	73	0.744898	178	3	70	54	17	23.8	66.5
R	516	A.Post-inflammarotry	1.98	0	67.9342	67.6877	2	0	2	2	143	40	19.2	32	1	0	44	1.29	43.3	26.5	10	9.8	38	29.1	11.1	38.8	0	0.71	0.550388	3.85	59.2	36	2	0	0	0	2	0	25	30	83	0.82	262	3.3	73	64	18	26	69.5
C	519	Degenerative/Calcified	2.76	0	80.0521	79.6247	2	0	3	2	138	50	24.8	36	1	0	48	1.38	55.5	40.7	5.2	8.1	50	26	17	26.7	0	0.71	0.514493	3.1	38	24	2	0	0	0	1	0			141	1.41	143	3.8	71	54	20	17	51.5
R	520	A.Post-inflammarotry	3.1	0	71.2548	71.0055	2	0	3	2	156	53	23	27	1	1	38	1.55	37.6	22.5	6.9	7.7	64.5	31.5	24.6	40.2	0	0.8	0.516129	2.29	21	13	2	0	4	1	4	1	115	120					62	47	18	20	71.6
R	521	A.Post-inflammarotry	1.54	0	76.0301	75.7397	1	1	2	2	150	48	21.6	43	1	0	60	1.44	46	28.7	9.8	9.5	49	29	9.9	37.6	0	0.67	0.465278	4.72	89	59	1	0	4	1	2	0	28	33	119	0.93	662		58	82	19	29	67
B	522	Congenital	1.95	1	76.0055	75.6932	2	0	2	2	151	47	20	58	1	0	80	1.44	48.8	30.2	10.2	10.8	34	34	14	38	0	0.48	0.333333	4.5	80	47	2	0	0	0	1	0	23	28	52	0.852459	180	4.7	65	49	21	14	65
C	525	Degenerative/Calcified	4.61	0	82.6	82.1616	2	0	4	2	145	37.8	18	1	1	1	1	1.27	54.9	43.9	9.5	9	58	27	21	20	0	0.38	0.299213	4.4	77	43	2	0	0	0	2	0	58	63	101	3.25806	127	4.6	69	37	20	12	37
B	526	Congenital	0.68	1	56.5425	56.0521	1	1	2	2	175	57	18	49	1	0	68	1.74	46.7	31.7	9.8	10.1	31	37	13	32	0	0.82	0.471264	3.8	58	35	2	0	0	0	2	0			75	1.41509	190	5.5	55	81	23	21	60
C	529	Degenerative/Calcified	3.44	0	82.011	81.8932	1	1	3	2	143	44	21.5	60.9	0	0	51	1.33	30.8	20.3	13.6	13.9	39.9	25.4	14.2	34.1	0	0.62	0.466165	5.21	109	66	2	0	0	0	2	0	37		132	131	218	4.3	75	66	17		64.6
C	530	Degenerative/Calcified	6.86	1	75.4301	75.2932	2	0	3	2	155	57	23.8	62.3	0	0	57	1.55	41.9	25.8	10.3	9.9	39	31	9.3	38.4	0	0.76	0.490323	2.99	36	22	2	0	0	0	2	0	17		64	71	198	4.8	62	55	15		60
C	535	Degenerative/Calcified	2.31	0	73.9205	73.8521	2	0	3	2	135	34.3	18.8	87	0	0	54	1.15	37.2	24.5	8.4	8.3	39	27	14	34	0	0.47	0.408696	4.3	75	49	2	0	0	0	2	0			56	75	227	3.1		54			64
C	536	Degenerative/Calcified	1.91	0	79.5753	79.5178	2	0	2	2	145	50	23.8	74	0	0	62	1.4	42.2	26.2	9.4	8.7	41	27	15	38	0	0.79	0.564286	4.3	74	45	1	0	0	0	2	0	31		82	132	229	6	69	82	18.5		68
C	537	Degenerative/Calcified	1.43	0	78.2137	75.6466	2	0	2	4	157	58	23.5	103	0	0	61	1.58	45	27	9.7	9	41	28	14	39.5	0	0.95	0.601266	3.57	51	32	1	0	0	0	1	0			66	65	286	3.9	59	85	19.4		70
C	543	Degenerative/Calcified	2.34	0	73.8466	73.6767	2	0	4	2	145	53	25	28	1	1	29	1.4	47	30	9.5	9.3	39	33	13	27	1	0.68	0.485714	4.5	82	47	2	0	0	0	2	0			79	158	200	4.1	75	71.4	29.4		52
C	545	Degenerative/Calcified	0.83	1	76.2685	74.3014	2	0	3	5	168	77	27	68	0	0	89	1.87	51	31	9.5	9.9	52	34	14	39	0	0.89	0.475936	3.8	57	31	1	0	0	0	1	0			78	131	333	3.6	54	88	20	28	69
C	548	Degenerative/Calcified	3.22	0	80.0932	80.0192	2	0	3	5	146	45	21	67	0	0	51	1.4	41	30	10.4	11.2	35	31	12	26	0	0.52	0.371429	5.4	115	75	2	0	0	0	2	0	31		67	112	310	3	63	74	19.7	24	52
C	556	Degenerative/Calcified	1.57	0	82.4712	82.3397	1	1	0	2	149	52	23	66	0	0	60	1.47	48	32	11	11	47	31	12	34	0	0.63	0.428571	4.7	87	55	2	0	0	0	2	0	18		42	105	155	1.9	60	76	20.2	24	55
C	558	Degenerative/Calcified	1.21	0	69.3863	69.2849	2	0	3	2	148	46	21	74	0	0	64	1.4	39	25	7.9	8.2	35	29	17	36	0	0.76	0.542857	5.3	112	57	2	0	0	0	1	0	24		84	99	320	5.7	59	106	17		72
C	560	Degenerative/Calcified	6.17	1	59.537	59.4137	3	0	3	2	174	67	22	7	1	1	10	1.8	57.9	43.7	11.3	11.1	47.2	34.2	24.5	24.5	1	0.67	0.372222	5.2	108	60	3	1	0	0	2.5	0	62		175	86	192	6	71	89	18.5	29.6	41
R	563	A.Post-inflammarotry	1.14	0	71.2274	67.4877	2	0	3	5	157	48	19	66	0	0	62	1.44	40	24	12.6	11.6	44	29	23	40	1	1	0.694444	3.7	55	32	2	0	0	0	2	0	23		103		227	5.5	66	81	19		71
R	564	A.Post-inflammarotry	4.83	0	74.9507	74.8466	2	0	4	2	149	49	22	33	1	0	31	1.43	41	26	12.1	11.2	51	30	17	36	0	0.61	0.426573	3.6	52	28	3	1	3	1	2	0	26		200				92	45	20		66
R	565	A.Post-inflammarotry	3.08	1	70.4356	70.3315	2	0	4	2	163	64	24	77	0	0	81	1.7	57	42	10.5	10.4	38	31	17	25	0	0.46	0.270588	5.1	105	60	2	0	0	0	3	1	47		88	0	167	6.8	90	45		14.3	38
C	568	Degenerative/Calcified	4.35	0	82.3123	82.2137	1	1	0	2	140	46	23	63	0	0	48	1.38	48	31	10.4	10.1	44	28	12	38	0	0.38	0.275362	6.3	160	98	2	0	0	0	2	0	30		79	98	367	3.9	70	68	20		66
C	569	Degenerative/Calcified	5.8	1	82.0548	81.937	1	0	0	2	154	48	20	10	1	1	10	1.44	41	27	12.6	11.3	36	30	10	36	0	0.62	0.430556	4.5	81	49	1	0	0	0	1	0	27		85	114	208	3.5	73	53	20	17	65.6
C	570	Degenerative/Calcified	5.68	1	80.5178	79.1288	1	1	0	6	156	50	21	48	1	0	39	1.5	42	26	9.1	9.1	33	31	10	39	0	0.88	0.586667	3	35	20	2	0	0	0	2	0	21		64	113	398	4.2	82	53	21		69
B	571	Congenital	1.31	1	27.4247	27.3452	2	0	7	2	170	61	21	94	0	0	12	1.7	48	33	11.7	12.3	33	27	16	31	1	0.78	0.458824	4.5	80	48	1	0	0	0	1	0			97	78	187	7.1	87	77	21	22.3	52
C	574	Degenerative/Calcified	1.3	0	69.3616	69.2438	1	1	0	2	147	63	29	56	1	0	69	1.6	40	22.5	10.7	10	36	30	12	44	0	0.73	0.45625	4.2	69	41	2	0	0	0	2	0	32		71	87	262	8	82	68	19	25	76
B	575	Congenital	2.1	0	73.4438	73.3342	1	1	0	2	152	48	21	54	1	0	49	1.4	42	25	9.2	9.7	32	29	9.2	40	0	0.56	0.4	4.8	94	56	2	0	0	0	2	0	20		65	73	225	6.2	65	69	20		71
C	576	Degenerative/Calcified	7.26	1	77.8247	77.463	4	0	4	2	155	85	35	59	1	0	83	1.8	57	45	10	10	45	33	15	22	0	0.95	0.527778	3	36	23	2	0	0	0	2	0	29		72	106	271	2.1	61	73	22	19	32
B	577	Congenital	3.54	0	88.737	88.611	2	0	1	2	148	45	21	62	0	0	46	1.34	38	23	9	9	48.2	37	19	40	0	0.63	0.470149	5.2	106	65	2	0	0	0	2	0	22		37	97	448	2.4	67	69	21.1	20	72
C	582	Degenerative/Calcified	5.5	0	75.3123	75.1589	2	0	3	2	148	54	24	49	1	0	48	1.47	52	35	14.7	11	45	33	14	32	0	0.64	0.435374	4.3	75	45	2	0	0	0	2	0	30		120	116	239	3.3	61	63	17		60
C	583	Degenerative/Calcified	2.84	1	78.7808	78.6384	2	0	3	2	157	60	24	61	0	0	58	1.6	45	26	12.5	10.7	41	33	12.3	42	1	0.8	0.5	4.1	67	38	2	0	0	0	2	0	31		63	100	330	3.7	51	87	17.6		73
B	585	Degenerative/Calcified	1.46	1	77.3863	77.2849	2	0	3	2	151	53	23	63	0	0	52	1.46	44	27	11	10	40	38	12	39	0	0.81	0.554795	4.6	85	54	2	0	0	0	2	0	26		90	146	482	5.9	62	81	19.3	30	69
B	586	Congenital	1.91	1	70.4493	70.1918	2	0	7	2	164	59	22	56	1	0	56	1.56	42	29.7	13.2	12.1	44	31	17	29	0	0.57	0.365385	5.4	107	76	2	0	0	0	2	0	19		72	90	382	4.6	63	68	19	23.6	71
R	588	A.Post-inflammarotry	3.07	1	67.074	67.0521	3	0	3	2	169	53	19	56	1	0	54	1.6	57	46	12	12	42	36	13	19	1	0.51	0.31875	5.6	126	72	3	1	2	0	2	0	50		105	91	150	4.6	86	66	22		35
B	589	Congenital	0.67	1	54.1616	54.0849	2	0	1	2	170	69	24	87	0	0	208	1.8	49	30	9.3	9.2	35	34	17	38	0	0.79	0.438889	5.1	103	57	1	0	0	0	2	0	26		66	61	176	4.3	70	95	24.8	19.6	68
C	591	Degenerative/Calcified	2.83	0	74.7397	74.6438	2	0	3	2	164	67	25	57	1	0	52	1.73	46	29	12	11.9	42	34	15	35	0	0.52	0.300578	5.24	110	62	2	0	0	0	2	0	28		76		151	7.1	63	61	19.7	17.1	65
C	593	Degenerative/Calcified	9.05	0	85.937	85.8137	3	0	3	2	148	41	19	56	1	0	39	1.34	47	28	14.6	11.6	51	27	15	41	0	0.52	0.38806	5.6	126	96	3	1	0	0	2	0	51		162	138	344	5.4	73	74	19		71
C	596	Degenerative/Calcified	2.7	0	80.2493	80.1096	1	1	0	2	151	53	23	65	0	0	58	1.5	39	25	10.6	10.1	37	35	21	37	0	0.82	0.546667	3.8	58	36	2	0	0	0	2	0	27		117	158	370	5.4	77	76	18.1		67
C	557	Degenerative/Calcified	2.34	0	86.3123	86.189	3	0	3	2	148	55	25	69	0	0	59	1.47	43	27.5	16.4	14.4	55	31	12	36	0	0.44	0.29932	5.7	130	81	2	0	0	0	1	0	21		94	126	261	3.3	66	67	19	24	66
R	75	A.Post-inflammarotry	2.3	0	80.9918	78.3096	1	1	0	1	155	64	27	39	1	0	54	1.63	49.3	37.5	9.6	9.6	40	29	16	23.9351	0	0.81	0.496933	2.85	32.5	19.7	1	0		0	1	0	20	25							20		30
C	495	Degenerative/Calcified	1.28	1	72.8822	72.5479	2	0	3	6	167	64	23	40	1	0	55	1.76	46.6	33.8	10.3	9.8	39	32	19	26.5	0	1.34	0.761364	2.69	29	16	2	0	0	0	2	0	22	27	97		134	5.3	79	75	24	17	53.4
C	504	Degenerative/Calcified	2.41	1	77.1781	73.1671	2	0	2	2	162	58	22	39	1	0	54	1.65	60.3	53.3	11.7	10.3	44.8	37.7	16	11.6	0	0.81	0.490909	3.29	43.3	24	2	0	0	0	1	0			47	0.51087	233	3	55	48	24	11	27.9
[truncated: 82 more columns]

## Sheet: N201suv
AAAgroup	Grouporiginal	Last day	Death30	Event1	Day1	Event2	Day2	E2date	post HF	postAVRHFdate	Hfposten	Hfdateposten	Valve-related event	VREdate	Event3	Day3	CVA	CVAdate	CAD	ACS	APdate	GIB	GIBDate	GIBmajior	PMIevent	PMIdate	Death	NonCardiac	Cardiac	HF	SCD	Post	ACS	GIB	GIBDate	GIBmajior
Congenital	B	42186	0	0	2091	0	2091	42186	0		0				0	2091	0		0			0			0		0	0	0					0
Degenerative/Calcified	C	42186	0	0	1036	0	1036	42186	0		1	41036			0	1036	0		0			0			0		0	0	0					0
Congenital	B	42186	0	0	2059	0	2059	42186	0		0				1	21	0		0			0			1	40148	0	0	0					0
Degenerative/Calcified	C	42186	0	0	2049	0	2049	42186	0		0				0	2049	0		0			0			0		0	0	0					0
Degenerative/Calcified	C	42186	0	0	2123	0	2123	42186	0		0				0	2123	0		0			0			0		0	0	0					0
A.Post-inflammarotry	R	42186	0	0	1939	0	1939	42186	0		1	40209			0	1939	0		0			0			0		0	0	0					0
Degenerative/Calcified	C	40126	1	1	13	1	13	40126	0		0				1	13	0		0			1	40121		0		1	0	1			1		0
Degenerative/Calcified	C	41249	1	1	22	1	22	41249	0		1	40626			1	22	0		0			1	41244		0		1	0	1			1		0
Degenerative/Calcified	C	42186	0	0	2101	0	2101	42186	0		0				1	27	0		0			1	40112		0		0	0	0					0
Degenerative/Calcified	C	42186	0	0	1247	0	1247	42186	0		1	40885			1	254	0		1	0	41193	0			0		0	0	0					0
Degenerative/Calcified	C	42186	0	0	2116	1	57	40127	1	40127	1	40127			1	57	0		0			0			0		0	0	0					0
Congenital	B	42186	0	0	2126	0	2126	42186	0		0				0	2126	0		0			0			0		0	0	0					0
Degenerative/Calcified	C	42186	0	0	2098	0	2098	42186	0		0				0	2098	0		0			0			0		0	0	0					0
Degenerative/Calcified	C	42186	0	0	2095	0	2095	42186	0		0				0	2095	0		0			0			0		0	0	0					0
Degenerative/Calcified	C	40143	1	1	9	1	9	40143	0		1	40105			1	9	0		0			0			0		1	0	1			1		1	40977
Degenerative/Calcified	C	41821	0	0	1714	0	1714	41821	0		0				0	1714	0		0			0			0		0	0	0					0
Degenerative/Calcified	C	42186	0	0	1785	0	1785	42186	0		1	40284			0	1785	0		0			0			0		0	0	0					0
Degenerative/Calcified	C	42186	0	0	1611	0	1611	42186	0		0				0	1611	0		0			0			0		0	0	0					0
Congenital	B	42186	0	0	2168	0	2168	42186	0		0				0	2168	0		0			0			0		0	0	0					0
Degenerative/Calcified	C	40795	0	1	742	1	742	40795	0		0				1	734	1	40787	0			0			0		1	1	0					0
Degenerative/Calcified	C	42186	0	0	1189	0	1189	42186	0		1	40931			0	1189	0		0			0			0		0	0	0					0
Degenerative/Calcified	C	42186	0	0	2044	1	476	40618	1	40618	1	40618			1	476	0		0			0			0		0	0	0					0
Degenerative/Calcified	C	42186	0	0	1665	1	1593	42114	1	42114	1	40506			1	407	0		1	0	40928	0			0		0	0	0					1	41486
Congenital	B	42186	0	0	2059	0	2059	42186	0		0				0	2059	0		0			0			0		0	0	0					0
Congenital	B	42186	0	0	2037	0	2037	42186	0		0				0	2037	0		0			0			0		0	0	0					0
Degenerative/Calcified	C	42186	0	0	2106	0	2106	42186	0		0				0	2106	0		0			0			0		0	0	0					0
Degenerative/Calcified	C	42186	0	0	784	0	784	42186	0		1	41355			0	784	0		1	0	40281	0			0		0	0	0					0
Degenerative/Calcified	C	42186	0	0	2029	0	2029	42186	0		0				0	2029	0		0			0			0		0	0	0					0
Degenerative/Calcified	C	42186	0	0	1974	0	1974	42186	0		0				1	11	1	40223	1	0	40176	0			0		0	0	0					1	41295
Congenital	B	42186	0	0	2060	0	2060	42186	0		0				0	2060	0		0			0			0		0	0	0
Degenerative/Calcified	C	42186	0	0	2022	0	2022	42186	0		0				0	2022	0		0			0			0		0	0	0
Degenerative/Calcified	C	42186	0	0	876	0	876	42186	0		0				0	876	0		0			0			0		0	0	0					0
Degenerative/Calcified	C	42186	0	0	1841	0	1841	42186	0		0				1	1041	1	41386	0			0			0		0	0	0					1	41631	G Polyp minor
Degenerative/Calcified	C	42186	0	0	1892	0	1892	42186	0		0				0	1892	0		0			0			0		0	0	0
Degenerative/Calcified	C	42186	0	0	1479	0	1479	42186	0		1	40660			0	1479	0		0			0			0		0	0	0
Degenerative/Calcified	C	42186	0	0	2045	0	2045	42186	0		0				0	2045	0		0			0			0		0	0	0					0
Degenerative/Calcified	C	42186	0	0	1374	0	1374	42186	0		0				0	1374	0		0			0			0		0	0	0					0
Degenerative/Calcified	C	42186	0	0	1890	0	1890	42186	0		1	40277			0	1890	0		1	0	40274	0			0		0	0	0					0
Congenital	B	42187	0	0	1193	0	1193	42187	0		0				1	137	0		0			0			1	41131	0	0	0					1	40121
Degenerative/Calcified	C	40934	0	1	379	1	48	40603	1	40603	1	40603			1	48	0		0			0			0		1	1	0					1	41244
Degenerative/Calcified	C	42186	0	0	1486	1	8	40708	1	40708	1	40708			1	8	0		0			0			0		0	0	0					1	40112
Congenital	B	42186	0	0	1864	0	1864	42186	0		0				0	1864	0		0			0			0		0	0	0					0
Degenerative/Calcified	C	41299	0	1	711	1	711	41299	0		1	40385			1	711	0		0			0			0		1	1	0					0
A.Post-inflammarotry	R	42186	0	0	1632	0	1632	42186	0		1	40518			1	716	1	41270	0			0			0		0	0	0					0
Degenerative/Calcified	C	41717	0	1	1409	1	1409	41717	0		0				1	1409	0		0			0			0		1	1	0					0
Degenerative/Calcified	C	42186	0	0	1814	0	1814	42186	0		1	40358			1	1612	0		1	1	41984	0			0		0	0	0					0
Degenerative/Calcified	C	42186	0	0	1317	1	293	41162	1	41162	1	41162			1	293	0		0			0			0		0	0	0					0
Degenerative/Calcified	C	42186	0	1	700	0	2073	42186	0		0				1	97	1	40210	0			0			0		1	1	0					0
Congenital	B	42186	0	0	933	0	933	42186	0		0				0	933	0		0			0			0		0	0	0					0
Congenital	B	42186	0	0	1825	0	1825	42186	0		0				0	1825	0		0			0			0		0	0	0					0
Degenerative/Calcified	C	41827	0	1	1410	1	1410	41827	0		1	40392			1	1410	0		0			0			0		1	1	0					0
Degenerative/Calcified	C	42186	0	0	1449	0	1449	42186	0		0				0	1449	0		0			0			0		0	0	0					0
A.Post-inflammarotry	R	42186	0	0	1426	0	1426	42186	0		0				0	1426	0		0			0			0		0	0	0					0
A.Post-inflammarotry	R	42186	0	0	611	0	611	42186	0		0				0	611	0		0			0			0		0	0	0					0
Degenerative/Calcified	C	42015	0	1	464	1	464	42015	0		1	41358			1	464	0		0			0			0		1	1	0					0
Congenital	B	42186	0	0	999	0	999	42186	0		1	41129			0	999	0		0			0			0		0	0	0					0
A.Post-inflammarotry	R	42186	0	0	671	0	671	42186	0		0				0	671	0		0			0			0		0	0	0					0
Degenerative/Calcified	C	42186	0	0	1736	0	1736	42186	0		0				0	1736	0		0			0			0		0	0	0					0
Degenerative/Calcified	C	42186	0	0	849	0	849	42186	0		0				0	849	0		0			0			0		0	0	0					0
Degenerative/Calcified	C	42186	0	0	940	0	940	42186	0		1	41198			0	940	0		0			0			0		0	0	0					0
Degenerative/Calcified	C	42186	0	0	1267	1	644	41563	1	41563	1	41563			1	644	0		0			0			0		0	0	0					0
Congenital	B	42186	0	0	21	0	21	42186	0		0				0	21	0		0			0			0		0	0	0					0
Degenerative/Calcified	C	42186	0	0	952	0	952	42186	0		1	41183			0	952	0		0			0			0		0	0	0					0
Degenerative/Calcified	C	42186	0	0	1205	0	1205	42186	0		1	40505			0	1205	0		0			0			0		0	0	0					0
Degenerative/Calcified	C	42186	0	0	1923	0	1923	42186	0		0				0	1923	0		0			0			0		0	0	0					0
A.Post-inflammarotry	R	42187	0	0	1269	0	1269	42187	0		1	40865			0	1269	0		0			0			0		0	0	0					0
A.Post-inflammarotry	R	42186	0	0	1496	0	1496	42186	0		1	40206			0	1496	0		0			0			0		0	0	0					0
Degenerative/Calcified	C	42186	0	0	1925	0	1925	42186	0		0				1	1162	1	41423	0			1	41836		0		0	0	0					0
Degenerative/Calcified	C	42186	0	0	1582	1	1365	41969	1	41969	1	41969			1	204	0		0			0			1	40808	0	0	0					0
Congenital	B	42186	0	0	1069	1	466	41583	1	41583	1	41583			1	466	0		0			0			0		0	0	0					0
Degenerative/Calcified	C	42186	0	0	42	0	42	42186	0		1	42014			0	42	0		0			0			0		0	0	0					0
Degenerative/Calcified	C	42186	0	0	2000	1	60	40246	1	40246	1	40246			1	1210	0		0			0			1	41396	0	0	0					0
Degenerative/Calcified	C	42186	0	0	469	0	469	42186	0		0				1	14	0		0			0			1	41731	0	0	0					0
Degenerative/Calcified	C	42186	0	0	2024	0	2024	42186	0		0				0	2024	0		0			0			0		0	0	0					0
A.Post-inflammarotry	R	40777	0	1	160	1	160	40777	0		1	40583			1	160	1	40777	0			0			0		1	1	0					0
Congenital	B	42186	0	0	1920	0	1920	42186	0		0				1	711	0		0			1	40977		0		0	0	0					0
Congenital	B	42186	0	0	1616	1	1190	41760	1	41760	1	41760			1	1190	0		0			0			0		0	0	0					0
Degenerative/Calcified	C	42124	0	1	534	1	534	42124	0		1	41526			1	534	0		0			0			0		1	1	0					0
Degenerative/Calcified	C	40300	1	1	30	1	16	40300	0		1	40267			1	16	0		0			0	40238		0		1	1	0					0
Degenerative/Calcified	C	42186	0	0	1988	0	1988	42186	0		0				0	1988	0		0			0			0		0	0	0					0
Degenerative/Calcified	C	42186	0	0	866	0	866	42186	0		1	41260			0	866	0		0			0			0		0	0	0					0
A.Post-inflammarotry	R	42186	0	0	1546	0	1546	42186	0		1	40604			0	1546	0		0			0			0		0	0	0					0
A.Post-inflammarotry	R	42187	0	0	1554	0	1554	42187	0		0				0	1554	0		0			0			0		0	0	0					1	41836
A.Post-inflammarotry	R	42186	0	0	994	0	994	42186	0		1	41122			0	994	0		0			0			0		0	0	0					0
Congenital	B	40608	0	1	48	1	48	40608	0		0				1	48	0		0			0			0		1	0	1			1		0
Degenerative/Calcified	C	42186	0	0	1969	0	1969	42186	0		0				0	1969	0		0			0			0		0	0	0					0
Congenital	B	42186	0	0	1988	0	1988	42186	0		0				0	1988	0		0			0			0		0	0	0					0
A.Post-inflammarotry	C	42187	0	0	1366	0	1366	42187	0		1	40792			0	1366	0		0			0			0		0	0	0					0
Degenerative/Calcified	C	42186	0	0	1505	0	1505	42186	0		0				0	1505	0		0			0			0		0	0	0					0
Degenerative/Calcified	C	40211	1	1	12	1	12	40211	0		0				1	12	0		0			0			0		1	1	0					1	40238
Degenerative/Calcified	C	42186	0	0	1959	0	1959	42186	0		0				1	91	0		0			1	40318		0		0	0	0					0
Degenerative/Calcified	C	42187	0	0	1970	0	1970	42187	0		0				0	1970	0		0			0			0		0	0	0					0
Degenerative/Calcified	C	42186	0	0	672	0	672	42186	0		1	40595			0	672	0		0			0			0		0	0	0					0
Degenerative/Calcified	C	42186	0	0	1496	1	1101	41791	1	41791	1	40674	1	41791	1	1077	0		0			1	41767		0		0	0	0					0
Degenerative/Calcified	C	42185	0	0	1940	0	1940	42185	0		0				0	1940	0		0			0			0		0	0	0					0
Degenerative/Calcified	C	42186	0	0	1758	0	1758	42186	0		1	40399			0	1758	0		0			0			0		0	0	0					0
Degenerative/Calcified	C	40707	0	1	287	1	287	40707	0		1	40379			1	287	0		0			0			0		1	0	1					1	40318
A.Post-inflammarotry	R	42186	0	0	1958	0	1958	42186	0		0				0	1958	0		0			0			0		0	0	0					0
Degenerative/Calcified	C	42186	0	0	1552	0	1552	42186	0		1	40611			0	1552	0		0			0			0		0	0	0					0
Degenerative/Calcified	C	42186	0	0	1919	0	1919	42186	0		0				1	1612	0		0			1	41879		0		0	0	0					1	41767
A.Post-inflammarotry	R	42186	0	0	1618	0	1618	42186	0		1	40518			1	702	1	41270	0			0			0		0	0	0					0
Degenerative/Calcified	C	42019	0	1	1627	1	1627	42019	0		1	40372			1	431	0		0			1	40823		0		1	1	0					0
Degenerative/Calcified	C	42186	0	0	1911	0	1911	42186	0		0				0	1911	0		0			0			0		0	0	0					0
Degenerative/Calcified	C	40963	0	1	65	1	65	40963	0		0				1	44	1	40942	0			0			0		1	0	1			1		0
Degenerative/Calcified	C	40488	0	1	214	1	214	40488	0		1	40241			1	212	0		1	1	40486	0			0		1	0	1				1	1	41879
Degenerative/Calcified	C	42186	0	0	1707	0	1707	42186	0		1	40448			0	1707	0		0			0			0		0	0	0					1	40823
Degenerative/Calcified	C	42186	0	0	979	0	979	42186	0		1	41155			0	979	0		0			0			0		0	0	0					0
Degenerative/Calcified	C	42186	0	0	1954	0	1954	42186	0		0				0	1954	0		0			0			0		0	0	0					0
Degenerative/Calcified	C	42186	0	0	826	0	826	42186	0		1	40600			0	826	0		0			0			0		0	0	0					0
Degenerative/Calcified	C	42186	0	0	1378	0	1378	42186	0		1	40715			0	1378	0		0			0			0		0	0	0					0
Degenerative/Calcified	C	42187	0	0	1940	0	1940	42187	0		0				0	1940	0		0			0			0		0	0	0					0
Degenerative/Calcified	C	42186	0	0	1506	0	1506	42186	0		0				0	1506	0		0			0			0		0	0	0					0
Congenital	B	42186	0	0	148	0	148	42186	0		1	41990			0	148	0		0			0			0		0	0	0					0
Degenerative/Calcified	C	42186	0	0	1931	0	1931	42186	0		0				0	1931	0		0			0			0		0	0	0					0
A.Post-inflammarotry	C	42186	0	0	1034	0	1034	42186	0		1	41089			0	1034	0		0			0			0		0	0	0					0
Degenerative/Calcified	C	42186	0	0	582	0	582	42186	0		1	41575			1	261	0		0			1	41865		0		0	0	0					0
Degenerative/Calcified	C	40330	0	1	47	1	47	40330	0		0				1	47	0		0			0			0		1	0	1		1			0
Degenerative/Calcified	C	42186	0	0	1888	0	1888	42186	0		0				0	1888	0		0			0			0		0	0	0					0
Degenerative/Calcified	C	42186	0	0	1924	0	1924	42186	0		0				0	1924	0		0			0			0		0	0	0					1	41865
Degenerative/Calcified	C	42186	0	0	1339	1	1187	42034	1	42034	1	40398			1	1187	0		0			0			0		0	0	0					0
Congenital	B	42186	0	0	1938	0	1938	42186	0		0				0	1938	0		0			0			0		0	0	0					0
Congenital	B	42186	0	0	1905	0	1905	42186	0		0				0	1905	0		0			0			0		0	0	0					0
A.Post-inflammarotry	R	42187	0	0	1191	0	1191	42187	0		1	40924			0	1191	0		0			0			0		0	0	0					0
Degenerative/Calcified	C	42188	0	0	1704	0	1704	42188	0		0				0	1704	0		0			0			0		0	0	0					0
Degenerative/Calcified	C	42186	0	0	1910	0	1910	42186	0		0				0	1910	0		0			0			0		0	0	0					0
Degenerative/Calcified	C	42186	0	0	1904	0	1904	42186	0		0				1	1729	0		0			1	42011		0		0	0	0					1	42011
Degenerative/Calcified	C	42186	0	0	1876	0	1876	42186	0		0				0	1876	0		0			0			0		0	0	0					0
A.Post-inflammarotry	R	42186	0	0	1899	0	1899	42186	0		0				0	1899	0		0			0			0		0	0	0					0
Degenerative/Calcified	C	42186	0	0	1905	0	1905	42186	0		0				0	1905	0		0			0			0		0	0	0					0
Degenerative/Calcified	C	42186	0	0	1892	0	1892	42186	0		0				0	1892	0		0			0			0		0	0	0					0
Degenerative/Calcified	C	42186	0	0	1863	1	833	41156	1	41156	1	41156			1	833	0		0			0			0		0	0	0					0
Degenerative/Calcified	C	42186	0	0	1888	0	1888	42186	0		0				0	1888	0		0			0			0		0	0	0					0
Congenital	B	42186	0	0	1594	1	89	40681	1	40681	1	40681			1	89	0		0			0			0		0	0	0					0
Degenerative/Calcified	C	42186	0	0	1759	1	66	40493	1	40493	1	40389			1	66	0		0			0			1	40417	0	0	0					0
Degenerative/Calcified	C	40964	0	1	638	1	638	40964	0		0				1	86	1	40412	0			0			0		1	1	0					0
Degenerative/Calcified	C	40323	1	1	4	1	4	40323	0		0				1	4	0		0			0			0		1	0	1			1		0
Degenerative/Calcified	C	42186	0	0	1015	0	1015	42186	0		0				0	1015	0		0			0			0		0	0	0					0
A.Post-inflammarotry	R	42186	0	0	1800	0	1800	42186	0		0				0	1800	0		0			0			0		0	0	0					0
Degenerative/Calcified	C	42187	0	0	722	0	722	42187	0		0				0	722	0		0			0			0		0	0	0					0
Congenital	B	42186	0	0	924	0	924	42186	0		1	41225			1	224	0		0			1	41486		0		0	0	0					1	41061
A.Post-inflammarotry	C	42186	0	0	1871	0	1871	42186	0		0				0	1871	0		0			0			0		0	0	0					0
Degenerative/Calcified	C	40999	0	1	662	1	662	40999	0		0				1	662	0		0			0			0		1	0	1		1			0
A.Post-inflammarotry	R	42186	0	0	1370	0	1370	42186	0		1	40779			0	1370	0		0			0			0		0	0	0					0
Degenerative/Calcified	C	42187	0	0	1575	0	1575	42187	0		0				0	1575	0		0			0			0		0	0	0					0
Congenital	B	40440	0	1	87	1	70	40423	1	40423	1	40423			1	70	0		0			0			0		1	0	1		1			0
Degenerative/Calcified	C	41091	1	1	24	1	24	41091	0		1	40939			1	24	0		0			0	41061		0		1	0	1			1		0
Degenerative/Calcified	C	42186	0	0	1819	0	1819	42186	0		0				1	189	0		0			0			1	40556	0	0	0					0
Congenital	B	42187	0	0	1802	0	1802	42187	0		0				0	1802	0		0			0			0		0	0	0					0
Degenerative/Calcified	C	42186	0	0	196	0	196	42186	0		0				0	196	0		0			0			0		0	0	0					0
Degenerative/Calcified	C	42186	0	0	1791	1	285	40680	1	40680	1	40680			1	1729	0		0			0			1	42124	0	0	0					0
Degenerative/Calcified	C	42186	0	0	1787	0	1787	42186	0		0				1	235	1	40634	0			0			0		0	0	0					0
Congenital	B	42187	0	0	1765	0	1765	42187	0		0				0	1765	0		0			0			0		0	0	0					0
Degenerative/Calcified	C	42186	0	0	1723	0	1723	42186	0		0				0	1723	0		0		40426	0			0		0	0	0					0
Congenital	B	42186	0	0	1757	0	1757	42186	0		0				0	1757	0		0			0			0		0	0	0					1	41674	Colon Polyp
Congenital	B	42187	0	0	1770	0	1770	42187	0		0				1	20	0		0			0			1	40437	0	0	0					0
Degenerative/Calcified	C	42186	0	0	454	0	454	42186	0		1	41390			0	454	0		0			0			0		0	0	0					0
Degenerative/Calcified	C	42186	0	0	1723	0	1723	42186	0		0				0	1723	0		0			0			0		0	0	0					0
Degenerative/Calcified	C	42187	0	0	1731	0	1731	42187	0		0				0	1731	0		0			0			0		0	0	0					0
Degenerative/Calcified	C	42186	0	0	1694	0	1694	42186	0		0				0	1694	0		0			0			0		0	0	0					0
A.Post-inflammarotry	R	42187	0	0	1695	0	1695	42187	0		0				0	1695	0		0			0			0		0	0	0					0
Degenerative/Calcified	C	42186	0	0	1625	0	1625	42186	0		0				1	1463	0		0			0			1	42024	0	0	0					0		0
A.Post-inflammarotry	R	41941	0	1	1444	1	713	41210	1	41210	1	41410			1	713	0		0			0			0		1	1	0					1	42082	GU majior
A.Post-inflammarotry	R	42188	0	0	1675	0	1675	42188	0		0				0	1675	0		0			0			0		0	0	0					0		0
Congenital	B	42189	0	0	1667	0	1667	42189	0		0				0	1667	0		0			0			0		0	0	0
Degenerative/Calcified	C	41054	0	1	483	1	341	40912	1	40912	1	40912			1	341	0		0			0			0		1	1	0
Congenital	B	42186	0	0	1595	0	1595	42186	0		0				1	704	0		0			1	41295		0		0	0	0
Degenerative/Calcified	C	42186	0	0	1617	0	1617	42186	0		0				0	1617	0		0			0			0		0	0	0
Degenerative/Calcified	C	42186	0	0	1610	0	1610	42186	0		0				1	1421	0		1	1	41997	0			0		0	0	0
Degenerative/Calcified	C	42186	0	0	1604	0	1604	42186	0		0				0	1604	0		0			0			0		0	0	0
Degenerative/Calcified	C	42186	0	0	1605	0	1605	42186	0		0				0	1605	0		0			0			0		0	0	0					0		0
Degenerative/Calcified	C	42186	0	0	688	0	688	42186	0		0				1	176	0		0			1	41674	Colon Polyp	0		0	0	0					0
Degenerative/Calcified	C	42186	0	0	1549	0	1549	42186	0		0				0	1549	0		0			0			0		0	0	0					0
Degenerative/Calcified	C	42186	0	0	892	0	892	42186	0		0				0	892			0			0			0		0	0	0					0
Degenerative/Calcified	C	42186	0	0	1448	0	1448	42186	0		0				1	1445	0		0			0			0		0	0	0					0
Degenerative/Calcified	C	42186	0	0	1512	0	1512	42186	0		0				1	1033	1	41707	0			0			0		0	0	0					0
Degenerative/Calcified	C	42186	0	0	1517	0	1517	42186	0		0				0	1517	0		0			0			0		0	0	0					0
Degenerative/Calcified	C	42186	0	0	1497	0	1497	42186	0		0				1	1414	0		1	0	42103	0			0		0	0	0					0
A.Post-inflammarotry	R	42186	0	0	169	0	169	42186	0		1	41953			0	169	0		0	0		0			0		0	0	0					0
A.Post-inflammarotry	R	42186	0	0	1496	0	1496	42186	0		0				0	1496	0		0	0		0			0		0	0	0					0
A.Post-inflammarotry	R	42186	0	0	1489	0	1489	42186	0		0				0	1489	0		0			0			0		0	0	0					0
Degenerative/Calcified	C	42186	0	0	1470	0	1470	42186	0		0				0	1470	0		0			0		0	0		0	0	0					0
Degenerative/Calcified	C	42186	0	0	1462	0	1462	42186	0		0				1	1358	0		0			1	42082	GU majior	0		0	0	0					0
Degenerative/Calcified	C	42186	0	0	982	0	982	42186	0		0				0	982	0		0			0		0	0		0	0	0					0
Congenital	B	42186	0	0	1455	0	1455	42186	0		0				0	1455	0		0			0			0		0	0	0					0
Degenerative/Calcified	C	42186	0	0	1428	0	1428	42186	0		0				0	1428	0		0	0		0			0		0	0	0					0
Congenital	B	42186	0	0	1430	0	1430	42186	0		0				0	1430	0		0	0		0			0		0	0	0					0
Degenerative/Calcified	C	42186	0	0	1133	1	775	41828	1	41828	1	41786			1	988	0		0	0		0			1	42041	0	0	0					0
Congenital	B	42186	0	0	1402	0	1402	42186	0		0				0	1402	0		0	0	0	0			0	0	0	0	0					0
Degenerative/Calcified	C	42186	0	0	1338	1	143	40991	1	40991	1	40991			1	143	0		0	0	0	0			0	0	0	0	0					0
Degenerative/Calcified	C	42186	0	0	1339	0	1339	42186	0		0				0	1339	0		0	0	0	0			0	0	0	0	0					0
Degenerative/Calcified	B	42186	0	0	1209	0	1209	42186	0		0				1	654	0		0	0	0	0			0	0	0	0	0					0
Congenital	B	42186	0	0	1251	0	1251	42186	0		1	40855			0	1251	0		0	0	0	0			0	0	0	0	0					0
A.Post-inflammarotry	R	42186	0	0	1330	0	1330	42186	0		0				0	1330	0		0	0	0	0			0		0	0	0					0
Congenital	B	42186	0	0	1290	0	1290	42186	0		0				0	1290	0		0	0	0	0			0	0	0	0	0					0
Degenerative/Calcified	C	42217	0	0	1340	0	1340	42217	0		0				0	1340	0		0	0	0	0			0	0	0	0	0					0
Degenerative/Calcified	C	42186	0	0	1262	0	1262	42186	0		0				0	1262	0		0	0	0	0			0	0	0	0	0					0
Degenerative/Calcified	C	41158	0	1	154	1	154	41158	0		0				1	15	1	41019	0	0	0	0		0	0	0	1	0	1			1		0
Degenerative/Calcified	C	42186	0	0	1514	0	1514	42186	0		0				0	1514	0		0	0	0	0			0	0	0	0	0					0	0
A.Post-inflammarotry	R	42186	0	0	1126	0	1126	42186	0		0				0	1126	0		0			0			0		0	0	0					0
Degenerative/Calcified	C	40532	0	1	49	1	49	40532	0		0				1	49	0		0			0			0		1	1	0					0
Degenerative/Calcified	C	41977	0	1	125	1	125	41977	0		0				1	125	0		0			0			0		0	1	0					0
				30		47									77
